# Supplementary material for: Somatic Mutations in Latin American Breast Cancer Patients: A Systematic Review and Meta-Analysis
Source: Diagnostics (Basel). 2024 Jan 29;14(3):287. doi: 10.3390/diagnostics14030287 (PMC10855727; doi:10.3390/diagnostics14030287)
Supplement: Supplementary file 1 [file diagnostics-14-00287-s001.zip]

Archive with 7 entries (7 files):
- Supplementary Figure S1.pdf
- Supplementary Figure S2.pdf
- Supplementary Figure S3.pdf
- Supplementary Figure S4 120124.pdf
- Supplementary File S1.xlsx
- Supplementary File S2.xlsx
- Supplementary Table S1 .pdf
