# Supplementary material for: Somatic Mutations in Latin American Breast Cancer Patients: A Systematic Review and Meta-Analysis
Source: Diagnostics (Basel). 2024 Jan 29;14(3):287. doi: 10.3390/diagnostics14030287 (PMC10855727; doi:10.3390/diagnostics14030287)
Supplement: Supplementary file 1 [file diagnostics-14-00287-s001.zip › Supplementary File S1.xlsx]

## Sheet: A. 7 genes TNBC
GEN	Number of mutations in TNBC	%
TP53	65	56.5217
PIK3CA	27	23.4783
FLT3	15	13.0435
RB1	4	3.47826
PTEN	2	1.73913
AKT1	1	0.869565
NOTCH1	1	0.869565
Link to get acces to results generated in g:Profiler b
https://biit.cs.ut.ee/gplink/l/Os33442PQa

## Sheet: B. 49 Parental BPs
GO_ID	Name	Value	Uniqueness	Dispensability	term_size	query_size	intersection_size	effective_domain_size	intersections
GO:0042981	regulation of apoptotic process	-5.35	0.69	0	1062	7	7	16324	TP53,PIK3CA,FLT3,RB1,PTEN,AKT1,NOTCH1
GO:0043067	regulation of programmed cell death	-5.27	0.76	0.22	1089	7	7	16324	TP53,PIK3CA,FLT3,RB1,PTEN,AKT1,NOTCH1
GO:0006915	apoptotic process	-4.63	0.94	0	1345	7	7	16324	TP53,PIK3CA,FLT3,RB1,PTEN,AKT1,NOTCH1
GO:0008219	cell death	-4.21	0.99	0.01	1543	7	7	16324	TP53,PIK3CA,FLT3,RB1,PTEN,AKT1,NOTCH1
GO:2000045	regulation of G1/S transition of mitotic cell cycle	-3.76	0.7	0.18	142	7	4	16324	TP53,RB1,PTEN,AKT1
GO:0040008	regulation of growth	-3.71	0.79	0.19	416	7	5	16324	TP53,RB1,PTEN,AKT1,NOTCH1
GO:0043276	anoikis	-3.7	0.95	0.66	31	7	3	16324	PIK3CA,AKT1,NOTCH1
GO:0048015	phosphatidylinositol-mediated signaling	-3.64	0.74	0.19	152	7	4	16324	PIK3CA,FLT3,PTEN,AKT1
GO:0048017	inositol lipid-mediated signaling	-3.62	0.75	0.43	154	7	4	16324	PIK3CA,FLT3,PTEN,AKT1
GO:0043086	negative regulation of catalytic activity	-3.44	0.67	0.19	472	7	5	16324	TP53,RB1,PTEN,AKT1,NOTCH1
GO:0040007	growth	-3.24	1	0	516	7	5	16324	TP53,RB1,PTEN,AKT1,NOTCH1
GO:0000082	G1/S transition of mitotic cell cycle	-3.17	0.94	0.01	199	7	4	16324	TP53,RB1,PTEN,AKT1
GO:0035556	intracellular signal transduction	-3.13	0.67	0.44	2203	7	7	16324	TP53,PIK3CA,FLT3,RB1,PTEN,AKT1,NOTCH1
GO:0002244	hematopoietic progenitor cell differentiation	-2.75	0.94	0.01	63	7	3	16324	TP53,FLT3,NOTCH1
GO:0009966	regulation of signal transduction	-2.74	0.7	0.24	2497	7	7	16324	TP53,PIK3CA,FLT3,RB1,PTEN,AKT1,NOTCH1
GO:0010631	epithelial cell migration	-2.69	0.89	0.01	262	7	4	16324	PIK3CA,PTEN,AKT1,NOTCH1
GO:0016310	phosphorylation	-2.67	0.96	0.62	1379	7	6	16324	TP53,PIK3CA,FLT3,RB1,PTEN,AKT1
GO:0090130	tissue migration	-2.66	0.93	0.42	268	7	4	16324	PIK3CA,PTEN,AKT1,NOTCH1
GO:0009628	response to abiotic stimulus	-2.55	0.95	0.26	713	7	5	16324	TP53,PIK3CA,PTEN,AKT1,NOTCH1
GO:0072359	circulatory system development	-2.48	0.87	0.5	736	7	5	16324	PIK3CA,RB1,PTEN,AKT1,NOTCH1
GO:0023051	regulation of signaling	-2.45	0.75	0.25	2750	7	7	16324	TP53,PIK3CA,FLT3,RB1,PTEN,AKT1,NOTCH1
GO:0010646	regulation of cell communication	-2.44	0.74	0.27	2762	7	7	16324	TP53,PIK3CA,FLT3,RB1,PTEN,AKT1,NOTCH1
GO:0044087	regulation of cellular component biogenesis	-2.33	0.76	0.24	788	7	5	16324	TP53,PIK3CA,RB1,PTEN,NOTCH1
GO:0002328	pro-B cell differentiation	-2.28	0.94	0.65	9	7	2	16324	FLT3,NOTCH1
GO:0031324	negative regulation of cellular metabolic process	-1.97	0.6	0.28	1805	7	6	16324	TP53,PIK3CA,RB1,PTEN,AKT1,NOTCH1
GO:0048468	cell development	-1.97	0.94	0.66	1804	7	6	16324	TP53,FLT3,RB1,PTEN,AKT1,NOTCH1
GO:0033002	muscle cell proliferation	-1.93	1	0.01	118	7	3	16324	PTEN,AKT1,NOTCH1
GO:0007346	regulation of mitotic cell cycle	-1.86	0.69	0.7	425	7	4	16324	TP53,RB1,PTEN,AKT1
GO:0048583	regulation of response to stimulus	-1.83	0.75	0.26	3373	7	7	16324	TP53,PIK3CA,FLT3,RB1,PTEN,AKT1,NOTCH1
GO:0048872	homeostasis of number of cells	-1.76	0.92	0.51	135	7	3	16324	FLT3,AKT1,NOTCH1
GO:0051128	regulation of cellular component organization	-1.69	0.74	0.26	2014	7	6	16324	TP53,PIK3CA,RB1,PTEN,AKT1,NOTCH1
GO:2000811	negative regulation of anoikis	-1.65	0.7	0.69	18	7	2	16324	PIK3CA,NOTCH1
GO:0044770	cell cycle phase transition	-1.64	0.95	0.57	484	7	4	16324	TP53,RB1,PTEN,AKT1
GO:0051174	regulation of phosphorus metabolic process	-1.62	0.73	0.37	1102	7	5	16324	TP53,FLT3,RB1,PTEN,AKT1
GO:0048871	multicellular organismal-level homeostasis	-1.56	0.92	0.67	507	7	4	16324	FLT3,RB1,AKT1,NOTCH1
GO:0043491	protein kinase B signaling	-1.55	0.78	0.37	158	7	3	16324	PIK3CA,PTEN,AKT1
GO:0065009	regulation of molecular function	-1.53	0.76	0.21	2149	7	6	16324	TP53,FLT3,RB1,PTEN,AKT1,NOTCH1
GO:0120036	plasma membrane bounded cell projection organization	-1.51	0.98	0.44	1159	7	5	16324	PIK3CA,RB1,PTEN,AKT1,NOTCH1
GO:0030030	cell projection organization	-1.48	0.98	0.01	1176	7	5	16324	PIK3CA,RB1,PTEN,AKT1,NOTCH1
GO:2000209	regulation of anoikis	-1.43	0.77	0.7	23	7	2	16324	PIK3CA,NOTCH1
GO:0042127	regulation of cell population proliferation	-1.41	0.76	0.22	1218	7	5	16324	TP53,FLT3,PTEN,AKT1,NOTCH1
GO:0045926	negative regulation of growth	-1.38	0.71	0.58	180	7	3	16324	TP53,RB1,PTEN
GO:0031399	regulation of protein modification process	-1.38	0.71	0.35	1235	7	5	16324	TP53,FLT3,RB1,PTEN,AKT1
GO:0007622	rhythmic behavior	-1.36	0.92	0.7	25	7	2	16324	TP53,PTEN
GO:0048512	circadian behavior	-1.36	0.92	0.39	25	7	2	16324	TP53,PTEN
GO:0007166	cell surface receptor signaling pathway	-1.35	0.7	0.6	2305	7	6	16324	TP53,PIK3CA,FLT3,PTEN,AKT1,NOTCH1
GO:0006793	phosphorus metabolic process	-1.34	0.98	0.14	2312	7	6	16324	TP53,PIK3CA,FLT3,RB1,PTEN,AKT1
GO:0006468	protein phosphorylation	-1.33	0.96	0.01	1264	7	5	16324	TP53,FLT3,RB1,PTEN,AKT1
GO:0016242	negative regulation of macroautophagy	-1.33	0.71	0.56	26	7	2	16324	PIK3CA,AKT1

## Sheet: C. 52 Canonical Pathways KEGG
source	term_name	term_id	adjusted_p_value	negative_log10_of_adjusted_p_value	term_size	query_size	intersection_size	effective_domain_size	intersections
KEGG	Breast cancer	KEGG:05224	1.04315e-08	7.98165	147	7	6	8161	TP53,PIK3CA,RB1,PTEN,AKT1,NOTCH1
KEGG	Central carbon metabolism in cancer	KEGG:05230	4.0803e-08	7.38931	70	7	5	8161	TP53,PIK3CA,FLT3,PTEN,AKT1
KEGG	Melanoma	KEGG:05218	4.71504e-08	7.32651	72	7	5	8161	TP53,PIK3CA,RB1,PTEN,AKT1
KEGG	Glioma	KEGG:05214	5.81269e-08	7.23562	75	7	5	8161	TP53,PIK3CA,RB1,PTEN,AKT1
KEGG	Small cell lung cancer	KEGG:05222	1.65042e-07	6.78241	92	7	5	8161	TP53,PIK3CA,RB1,PTEN,AKT1
KEGG	Endocrine resistance	KEGG:01522	1.94332e-07	6.71146	95	7	5	8161	TP53,PIK3CA,RB1,AKT1,NOTCH1
KEGG	Prostate cancer	KEGG:05215	2.16062e-07	6.66542	97	7	5	8161	TP53,PIK3CA,RB1,PTEN,AKT1
KEGG	Pathways in cancer	KEGG:05200	2.27071e-07	6.64384	529	7	7	8161	TP53,PIK3CA,FLT3,RB1,PTEN,AKT1,NOTCH1
KEGG	Human papillomavirus infection	KEGG:05165	1.41217e-06	5.85011	331	7	6	8161	TP53,PIK3CA,RB1,PTEN,AKT1,NOTCH1
KEGG	Cellular senescence	KEGG:04218	2.39009e-06	5.62159	156	7	5	8161	TP53,PIK3CA,RB1,PTEN,AKT1
KEGG	Hepatocellular carcinoma	KEGG:05225	3.26692e-06	5.48586	166	7	5	8161	TP53,PIK3CA,RB1,PTEN,AKT1
KEGG	Endometrial cancer	KEGG:05213	3.879e-06	5.41128	58	7	4	8161	TP53,PIK3CA,PTEN,AKT1
KEGG	Non-small cell lung cancer	KEGG:05223	9.3671e-06	5.02839	72	7	4	8161	TP53,PIK3CA,RB1,AKT1
KEGG	Chronic myeloid leukemia	KEGG:05220	1.16676e-05	4.93302	76	7	4	8161	TP53,PIK3CA,RB1,AKT1
KEGG	Pancreatic cancer	KEGG:05212	1.16676e-05	4.93302	76	7	4	8161	TP53,PIK3CA,RB1,AKT1
KEGG	Human T-cell leukemia virus 1 infection	KEGG:05166	1.31057e-05	4.88254	219	7	5	8161	TP53,PIK3CA,RB1,PTEN,AKT1
KEGG	Thyroid hormone signaling pathway	KEGG:04919	7.62339e-05	4.11785	121	7	4	8161	TP53,PIK3CA,AKT1,NOTCH1
KEGG	Sphingolipid signaling pathway	KEGG:04071	7.62339e-05	4.11785	121	7	4	8161	TP53,PIK3CA,PTEN,AKT1
KEGG	PI3K-Akt signaling pathway	KEGG:04151	0.000141088	3.85051	353	7	5	8161	TP53,PIK3CA,FLT3,PTEN,AKT1
KEGG	Gastric cancer	KEGG:05226	0.000170829	3.76744	148	7	4	8161	TP53,PIK3CA,RB1,AKT1
KEGG	Hepatitis C	KEGG:05160	0.000216258	3.66503	157	7	4	8161	TP53,PIK3CA,RB1,AKT1
KEGG	Hepatitis B	KEGG:05161	0.000239099	3.62142	161	7	4	8161	TP53,PIK3CA,RB1,AKT1
KEGG	Kaposi sarcoma-associated herpesvirus infection	KEGG:05167	0.000502328	3.29901	194	7	4	8161	TP53,PIK3CA,RB1,AKT1
KEGG	Epstein-Barr virus infection	KEGG:05169	0.000544748	3.2638	198	7	4	8161	TP53,PIK3CA,RB1,AKT1
KEGG	Human cytomegalovirus infection	KEGG:05163	0.000872953	3.05901	223	7	4	8161	TP53,PIK3CA,RB1,AKT1
KEGG	Acute myeloid leukemia	KEGG:05221	0.000886447	3.05235	67	7	3	8161	PIK3CA,FLT3,AKT1
KEGG	Platinum drug resistance	KEGG:01524	0.00110156	2.95799	72	7	3	8161	TP53,PIK3CA,AKT1
KEGG	EGFR tyrosine kinase inhibitor resistance	KEGG:01521	0.00145682	2.83659	79	7	3	8161	PIK3CA,PTEN,AKT1
KEGG	Colorectal cancer	KEGG:05210	0.00188047	2.72573	86	7	3	8161	TP53,PIK3CA,AKT1
KEGG	PD-L1 expression and PD-1 checkpoint pathway in cancer	KEGG:05235	0.00208439	2.68102	89	7	3	8161	PIK3CA,PTEN,AKT1
KEGG	Longevity regulating pathway	KEGG:04211	0.00208439	2.68102	89	7	3	8161	TP53,PIK3CA,AKT1
KEGG	MicroRNAs in cancer	KEGG:05206	0.00319994	2.49486	310	7	4	8161	TP53,PIK3CA,PTEN,NOTCH1
KEGG	Insulin resistance	KEGG:04931	0.00372087	2.42936	108	7	3	8161	PIK3CA,PTEN,AKT1
KEGG	Neurotrophin signaling pathway	KEGG:04722	0.0048467	2.31455	118	7	3	8161	TP53,PIK3CA,AKT1
KEGG	FoxO signaling pathway	KEGG:04068	0.00661652	2.17937	131	7	3	8161	PIK3CA,PTEN,AKT1
KEGG	Apoptosis	KEGG:04210	0.00723553	2.14053	135	7	3	8161	TP53,PIK3CA,AKT1
KEGG	Fluid shear stress and atherosclerosis	KEGG:05418	0.00772387	2.11216	138	7	3	8161	TP53,PIK3CA,AKT1
KEGG	Measles	KEGG:05162	0.00789132	2.10285	139	7	3	8161	TP53,PIK3CA,AKT1
KEGG	Autophagy - animal	KEGG:04140	0.00823331	2.08443	141	7	3	8161	PIK3CA,PTEN,AKT1
KEGG	mTOR signaling pathway	KEGG:04150	0.0109017	1.9625	155	7	3	8161	PIK3CA,PTEN,AKT1
KEGG	Viral carcinogenesis	KEGG:05203	0.0231323	1.63578	200	7	3	8161	TP53,PIK3CA,RB1
KEGG	Focal adhesion	KEGG:04510	0.0238191	1.62308	202	7	3	8161	PIK3CA,PTEN,AKT1
KEGG	Diabetic cardiomyopathy	KEGG:05415	0.0241673	1.61677	203	7	3	8161	PIK3CA,PTEN,AKT1
KEGG	Proteoglycans in cancer	KEGG:05205	0.0248737	1.60426	205	7	3	8161	TP53,PIK3CA,AKT1
KEGG	Bladder cancer	KEGG:05219	0.0249501	1.60293	41	7	2	8161	TP53,RB1
KEGG	Chemical carcinogenesis - receptor activation	KEGG:05207	0.027073	1.56746	211	7	3	8161	PIK3CA,RB1,AKT1
KEGG	Lipid and atherosclerosis	KEGG:05417	0.0282183	1.54947	214	7	3	8161	TP53,PIK3CA,AKT1
KEGG	Chemical carcinogenesis - reactive oxygen species	KEGG:05208	0.0314247	1.50273	222	7	3	8161	PIK3CA,PTEN,AKT1
KEGG	Carbohydrate digestion and absorption	KEGG:04973	0.0314276	1.50269	46	7	2	8161	PIK3CA,AKT1
KEGG	Ras signaling pathway	KEGG:04014	0.0366618	1.43579	234	7	3	8161	PIK3CA,FLT3,AKT1
KEGG	Shigellosis	KEGG:05131	0.0424321	1.37231	246	7	3	8161	TP53,PIK3CA,AKT1
KEGG	Regulation of lipolysis in adipocytes	KEGG:04923	0.049947	1.30149	58	7	2	8161	PIK3CA,AKT1

## Sheet: D. 19 CPs Reactome
source	term_name	term_id	adjusted_p_value	negative_log10_of_adjusted_p_value	term_size	query_size	intersection_size	effective_domain_size	intersections
REAC	PIP3 activates AKT signaling	REAC:R-HSA-1257604	3.14035e-05	4.50302	252	7	5	10790	TP53,PIK3CA,FLT3,PTEN,AKT1
REAC	PI3K/AKT Signaling in Cancer	REAC:R-HSA-2219528	3.95082e-05	4.40331	92	7	4	10790	PIK3CA,FLT3,PTEN,AKT1
REAC	Negative regulation of the PI3K/AKT network	REAC:R-HSA-199418	5.31433e-05	4.27455	99	7	4	10790	PIK3CA,FLT3,PTEN,AKT1
REAC	Intracellular signaling by second messengers	REAC:R-HSA-9006925	6.55447e-05	4.18346	292	7	5	10790	TP53,PIK3CA,FLT3,PTEN,AKT1
REAC	FLT3 Signaling	REAC:R-HSA-9607240	0.000275116	3.56048	36	7	3	10790	PIK3CA,FLT3,AKT1
REAC	Diseases of signal transduction by growth factor receptors and second messengers	REAC:R-HSA-5663202	0.000385643	3.41381	417	7	5	10790	PIK3CA,FLT3,PTEN,AKT1,NOTCH1
REAC	Disease	REAC:R-HSA-1643685	0.000929811	3.03161	1830	7	7	10790	TP53,PIK3CA,FLT3,RB1,PTEN,AKT1,NOTCH1
REAC	TP53 Regulates Metabolic Genes	REAC:R-HSA-5628897	0.0036226	2.44098	84	7	3	10790	TP53,PTEN,AKT1
REAC	PI5P, PP2A and IER3 Regulate PI3K/AKT Signaling	REAC:R-HSA-6811558	0.00476376	2.32205	92	7	3	10790	PIK3CA,FLT3,AKT1
REAC	Regulation of TP53 Activity through Association with Co-factors	REAC:R-HSA-6804759	0.00760692	2.11879	14	7	2	10790	TP53,AKT1
REAC	Signaling by FLT3 ITD and TKD mutants	REAC:R-HSA-9703648	0.0087745	2.05678	15	7	2	10790	PIK3CA,FLT3
REAC	Formation of Senescence-Associated Heterochromatin Foci (SAHF)	REAC:R-HSA-2559584	0.0100249	1.99892	16	7	2	10790	TP53,RB1
REAC	PTEN Regulation	REAC:R-HSA-6807070	0.0160482	1.79457	138	7	3	10790	TP53,PTEN,AKT1
REAC	CD28 dependent PI3K/Akt signaling	REAC:R-HSA-389357	0.0192622	1.71529	22	7	2	10790	PIK3CA,AKT1
REAC	FLT3 signaling in disease	REAC:R-HSA-9682385	0.0292233	1.53427	27	7	2	10790	PIK3CA,FLT3
REAC	Activation of BH3-only proteins	REAC:R-HSA-114452	0.0361833	1.44149	30	7	2	10790	TP53,AKT1
REAC	Regulation of TP53 Activity through Acetylation	REAC:R-HSA-6804758	0.0361833	1.44149	30	7	2	10790	TP53,AKT1
REAC	CD28 co-stimulation	REAC:R-HSA-389356	0.0386667	1.41266	31	7	2	10790	PIK3CA,AKT1
REAC	Oncogene Induced Senescence	REAC:R-HSA-2559585	0.0438783	1.35775	33	7	2	10790	TP53,RB1

## Sheet: E. 61 CPs WikiPathways
source	term_name	term_id	adjusted_p_value	negative_log10_of_adjusted_p_value	term_size	query_size	intersection_size	effective_domain_size	intersections
WP	Head and neck squamous cell carcinoma	WP:WP4674	3.12762e-10	9.50479	74	7	6	8133	TP53,PIK3CA,RB1,PTEN,AKT1,NOTCH1
WP	Breast cancer pathway	WP:WP4262	2.81012e-08	7.55128	154	7	6	8133	TP53,PIK3CA,RB1,PTEN,AKT1,NOTCH1
WP	Pathways affected in adenoid cystic carcinoma	WP:WP3651	5.6383e-08	7.24885	65	7	5	8133	TP53,PIK3CA,PTEN,AKT1,NOTCH1
WP	Melanoma	WP:WP4685	7.11123e-08	7.14806	68	7	5	8133	TP53,PIK3CA,RB1,PTEN,AKT1
WP	Glioblastoma signaling pathways	WP:WP2261	1.97457e-07	6.70453	83	7	5	8133	TP53,PIK3CA,RB1,PTEN,AKT1
WP	Small cell lung cancer	WP:WP4658	4.14576e-07	6.3824	96	7	5	8133	TP53,PIK3CA,RB1,PTEN,AKT1
WP	Androgen receptor network in prostate cancer	WP:WP2263	8.27722e-07	6.08212	110	7	5	8133	TP53,PIK3CA,RB1,PTEN,AKT1
WP	Integrated cancer pathway	WP:WP1971	3.59662e-06	5.44411	48	7	4	8133	TP53,RB1,PTEN,AKT1
WP	Copper homeostasis	WP:WP3286	4.99815e-06	5.30119	52	7	4	8133	TP53,PIK3CA,PTEN,AKT1
WP	Endometrial cancer	WP:WP4155	1.09614e-05	4.96013	63	7	4	8133	TP53,PIK3CA,PTEN,AKT1
WP	Non-small cell lung cancer	WP:WP4255	1.88812e-05	4.72397	72	7	4	8133	TP53,PIK3CA,RB1,AKT1
WP	Pancreatic adenocarcinoma pathway	WP:WP4263	4.25936e-05	4.37066	88	7	4	8133	TP53,PIK3CA,RB1,AKT1
WP	DNA damage response (only ATM dependent)	WP:WP710	0.000104763	3.97979	110	7	4	8133	TP53,PIK3CA,PTEN,AKT1
WP	CKAP4 signaling pathway map	WP:WP5322	0.000129701	3.88706	116	7	4	8133	TP53,PIK3CA,PTEN,AKT1
WP	PI3K-AKT-mTOR signaling pathway and therapeutic opportunities	WP:WP3844	0.000152994	3.81533	30	7	3	8133	PIK3CA,PTEN,AKT1
WP	PI3K-Akt signaling pathway	WP:WP4172	0.000230076	3.63813	338	7	5	8133	TP53,PIK3CA,FLT3,PTEN,AKT1
WP	Epithelial to mesenchymal transition in colorectal cancer	WP:WP4239	0.000481905	3.31704	161	7	4	8133	TP53,PIK3CA,AKT1,NOTCH1
WP	Microtubule cytoskeleton regulation	WP:WP2038	0.000568655	3.24515	46	7	3	8133	PIK3CA,PTEN,AKT1
WP	TROP2 regulatory signaling	WP:WP5300	0.000647442	3.1888	48	7	3	8133	RB1,PTEN,NOTCH1
WP	Synaptic signaling pathways associated with autism spectrum disorder	WP:WP4539	0.000733145	3.13481	50	7	3	8133	PIK3CA,PTEN,AKT1
WP	Malignant pleural mesothelioma	WP:WP5087	0.000810136	3.09144	436	7	5	8133	TP53,PIK3CA,FLT3,PTEN,AKT1
WP	Netrin-UNC5B signaling pathway	WP:WP4747	0.000826046	3.083	52	7	3	8133	TP53,PIK3CA,AKT1
WP	Somatroph axis (GH) and its relationship to dietary restriction and aging	WP:WP4186	0.0009269	3.03297	6	7	2	8133	PTEN,AKT1
WP	Thyroid stimulating hormone (TSH) signaling pathway	WP:WP2032	0.00170155	2.76916	66	7	3	8133	PIK3CA,RB1,AKT1
WP	Caloric restriction and aging	WP:WP4191	0.00172879	2.76226	8	7	2	8133	TP53,AKT1
WP	AMP-activated protein kinase signaling	WP:WP1403	0.00178065	2.74942	67	7	3	8133	TP53,PIK3CA,AKT1
WP	RAC1/PAK1/p38/MMP2 pathway	WP:WP3303	0.00186214	2.72999	68	7	3	8133	TP53,PIK3CA,AKT1
WP	DNA damage response	WP:WP707	0.00194606	2.71084	69	7	3	8133	TP53,RB1,AKT1
WP	Glycolysis in senescence	WP:WP5049	0.00339167	2.46959	11	7	2	8133	TP53,RB1
WP	EGFR tyrosine kinase inhibitor resistance	WP:WP4806	0.00351948	2.45352	84	7	3	8133	PIK3CA,PTEN,AKT1
WP	T-cell activation SARS-CoV-2	WP:WP5098	0.00404727	2.39284	88	7	3	8133	TP53,PTEN,AKT1
WP	Resolvin E1 and resolvin D1 signaling pathways promoting inflammation resolution	WP:WP5191	0.00406833	2.39058	12	7	2	8133	PIK3CA,AKT1
WP	Androgen receptor signaling pathway	WP:WP138	0.0041869	2.37811	89	7	3	8133	RB1,PTEN,AKT1
WP	ErbB signaling pathway	WP:WP673	0.00447561	2.34915	91	7	3	8133	TP53,PIK3CA,AKT1
WP	Thyroid hormones production and peripheral downstream signaling effects	WP:WP4746	0.00477714	2.32083	93	7	3	8133	TP53,PIK3CA,NOTCH1
WP	Modulation of PI3K-Akt-mTOR signaling by bioactive sphingolipids	WP:WP5192	0.00560477	2.25144	14	7	2	8133	PIK3CA,AKT1
WP	Hematopoietic stem cell gene regulation by GABP alpha/beta complex	WP:WP3657	0.0116735	1.9328	20	7	2	8133	FLT3,PTEN
WP	PI3K/AKT/mTOR - vitamin D3 signaling	WP:WP4141	0.0141809	1.8483	22	7	2	8133	PIK3CA,AKT1
WP	Estrogen signaling pathway	WP:WP712	0.0155251	1.80897	23	7	2	8133	PIK3CA,AKT1
WP	NAD metabolism in oncogene-induced senescence and mitochondrial dysfunction-associated senescence	WP:WP5046	0.0155251	1.80897	23	7	2	8133	TP53,RB1
WP	Angiogenesis	WP:WP1539	0.0169295	1.77136	24	7	2	8133	PIK3CA,AKT1
WP	Kallmann syndrome	WP:WP5074	0.0169295	1.77136	24	7	2	8133	PIK3CA,AKT1
WP	Relationship between inflammation, COX-2 and EGFR	WP:WP4483	0.0183941	1.73532	25	7	2	8133	PIK3CA,AKT1
WP	Wnt/beta-catenin signaling pathway in leukemia	WP:WP3658	0.0199187	1.70074	26	7	2	8133	FLT3,AKT1
WP	T cell receptor and co-stimulatory signaling	WP:WP2583	0.023148	1.63549	28	7	2	8133	PTEN,AKT1
WP	Dravet syndrome	WP:WP5200	0.023148	1.63549	28	7	2	8133	PIK3CA,AKT1
WP	Insulin signaling	WP:WP481	0.0240543	1.61881	160	7	3	8133	PIK3CA,PTEN,AKT1
WP	Regucalcin in proximal tubule epithelial kidney cells	WP:WP4838	0.0284407	1.54606	31	7	2	8133	PIK3CA,AKT1
WP	miRNA regulation of p53 pathway in prostate cancer	WP:WP3982	0.0284407	1.54606	31	7	2	8133	TP53,PTEN
WP	IL-17 signaling pathway	WP:WP2112	0.0303242	1.51821	32	7	2	8133	PIK3CA,AKT1
WP	Resistin as a regulator of inflammation	WP:WP4481	0.0322674	1.49124	33	7	2	8133	PIK3CA,AKT1
WP	Hepatocyte growth factor receptor signaling	WP:WP313	0.03427	1.46509	34	7	2	8133	PIK3CA,PTEN
WP	Ras signaling	WP:WP4223	0.0351942	1.45353	182	7	3	8133	PIK3CA,FLT3,AKT1
WP	Factors and pathways affecting insulin-like growth factor (IGF1)-Akt signaling	WP:WP3850	0.0384535	1.41506	36	7	2	8133	PTEN,AKT1
WP	Neovascularisation processes	WP:WP4331	0.0406341	1.39111	37	7	2	8133	AKT1,NOTCH1
WP	Effect of progerin on genes involved in Hutchinson-Gilford progeria syndrome	WP:WP4320	0.0406341	1.39111	37	7	2	8133	TP53,RB1
WP	mBDNF and proBDNF regulation of GABA neurotransmission	WP:WP4829	0.042874	1.36781	38	7	2	8133	PIK3CA,PTEN
WP	Focal adhesion	WP:WP306	0.0444393	1.35223	197	7	3	8133	PIK3CA,PTEN,AKT1
WP	Neural crest cell migration during development	WP:WP4564	0.0451729	1.34512	39	7	2	8133	PIK3CA,AKT1
WP	Kisspeptin/kisspeptin receptor system in the ovary	WP:WP4871	0.0451729	1.34512	39	7	2	8133	PIK3CA,AKT1
WP	Bladder cancer	WP:WP2828	0.0475309	1.32302	40	7	2	8133	TP53,RB1
