# Supplementary material for: Somatic Mutations in Latin American Breast Cancer Patients: A Systematic Review and Meta-Analysis
Source: Diagnostics (Basel). 2024 Jan 29;14(3):287. doi: 10.3390/diagnostics14030287 (PMC10855727; doi:10.3390/diagnostics14030287)
Supplement: Supplementary file 1 [file diagnostics-14-00287-s001.zip › Supplementary File S2.xlsx]

## Sheet: A. 8 genes HR+ HER2- 
GEN	Number of mutations in HR+/HER2-	%
PIK3CA	23	33.3333
TP53	21	30.4348
AKT1	10	14.4928
CDH1	5	7.24638
CDKN2A	4	5.7971
PTEN	4	5.7971
RB1	1	1.44928
NOTCH1	1	1.44928
Link to get acces to results generated in g:Profiler b
https://biit.cs.ut.ee/gplink/l/qRpXNq7xRW

## Sheet: B. 53 Parental BPs
GO_ID	Name	Value	Uniqueness	Dispensability	term_size	query_size	intersection_size	effective_domain_size	intersections
GO:2000045	regulation of G1/S transition of mitotic cell cycle	-5.59	0.68	0	142	8	5	16324	TP53,AKT1,CDKN2A,PTEN,RB1
GO:0040008	regulation of growth	-5.14	0.78	0.15	416	8	6	16324	TP53,AKT1,CDKN2A,PTEN,RB1,NOTCH1
GO:0000082	G1/S transition of mitotic cell cycle	-4.85	0.93	0	199	8	5	16324	TP53,AKT1,CDKN2A,PTEN,RB1
GO:0043086	negative regulation of catalytic activity	-4.81	0.64	0.18	472	8	6	16324	TP53,AKT1,CDKN2A,PTEN,RB1,NOTCH1
GO:0040007	growth	-4.58	1	0	516	8	6	16324	TP53,AKT1,CDKN2A,PTEN,RB1,NOTCH1
GO:0007162	negative regulation of cell adhesion	-4.5	0.62	0.16	233	8	5	16324	AKT1,CDH1,CDKN2A,PTEN,NOTCH1
GO:0042981	regulation of apoptotic process	-4.43	0.68	0.19	1062	8	7	16324	PIK3CA,TP53,AKT1,CDKN2A,PTEN,RB1,NOTCH1
GO:0043067	regulation of programmed cell death	-4.35	0.74	0.22	1089	8	7	16324	PIK3CA,TP53,AKT1,CDKN2A,PTEN,RB1,NOTCH1
GO:0030155	regulation of cell adhesion	-4.11	0.76	0.2	619	8	6	16324	PIK3CA,AKT1,CDH1,CDKN2A,PTEN,NOTCH1
GO:0045936	negative regulation of phosphate metabolic process	-3.75	0.53	0.53	330	8	5	16324	TP53,AKT1,CDKN2A,PTEN,RB1
GO:0006915	apoptotic process	-3.71	0.92	0.01	1345	8	7	16324	PIK3CA,TP53,AKT1,CDKN2A,PTEN,RB1,NOTCH1
GO:0043276	anoikis	-3.45	0.94	0.66	31	8	3	16324	PIK3CA,AKT1,NOTCH1
GO:0008219	cell death	-3.3	1	0.01	1543	8	7	16324	PIK3CA,TP53,AKT1,CDKN2A,PTEN,RB1,NOTCH1
GO:0007346	regulation of mitotic cell cycle	-3.2	0.65	0.7	425	8	5	16324	TP53,AKT1,CDKN2A,PTEN,RB1
GO:0045926	negative regulation of growth	-3.01	0.64	0.46	180	8	4	16324	TP53,CDKN2A,PTEN,RB1
GO:0044770	cell cycle phase transition	-2.92	0.94	0.57	484	8	5	16324	TP53,AKT1,CDKN2A,PTEN,RB1
GO:0007275	multicellular organism development	-2.72	0.91	0	3144	8	8	16324	PIK3CA,TP53,AKT1,CDH1,CDKN2A,PTEN,RB1,NOTCH1
GO:0051128	regulation of cellular component organization	-2.5	0.73	0.24	2014	8	7	16324	PIK3CA,TP53,AKT1,CDKN2A,PTEN,RB1,NOTCH1
GO:0030336	negative regulation of cell migration	-2.48	0.63	0.49	244	8	4	16324	AKT1,CDH1,PTEN,NOTCH1
GO:1900182	positive regulation of protein localization to nucleus	-2.39	0.77	0.14	69	8	3	16324	AKT1,CDH1,CDKN2A
GO:0007155	cell adhesion	-2.37	1	0.01	1218	8	6	16324	PIK3CA,AKT1,CDH1,CDKN2A,PTEN,NOTCH1
GO:0010631	epithelial cell migration	-2.36	0.93	0.56	262	8	4	16324	PIK3CA,AKT1,PTEN,NOTCH1
GO:0090130	tissue migration	-2.32	0.96	0.56	268	8	4	16324	PIK3CA,AKT1,PTEN,NOTCH1
GO:0007265	Ras protein signal transduction	-2.26	0.72	0.44	277	8	4	16324	TP53,CDKN2A,RB1,NOTCH1
GO:0035556	intracellular signal transduction	-2.24	0.63	0.31	2203	8	7	16324	PIK3CA,TP53,AKT1,CDKN2A,PTEN,RB1,NOTCH1
GO:0090398	cellular senescence	-2.18	0.94	0.01	81	8	3	16324	TP53,CDKN2A,PTEN
GO:0009628	response to abiotic stimulus	-2.1	0.94	0.39	713	8	5	16324	PIK3CA,TP53,AKT1,PTEN,NOTCH1
GO:0016310	phosphorylation	-2.05	0.99	0.06	1379	8	6	16324	PIK3CA,TP53,AKT1,CDKN2A,PTEN,RB1
GO:0098609	cell-cell adhesion	-2	1	0.01	744	8	5	16324	PIK3CA,AKT1,CDH1,CDKN2A,NOTCH1
GO:0044087	regulation of cellular component biogenesis	-1.88	0.74	0.24	788	8	5	16324	PIK3CA,TP53,PTEN,RB1,NOTCH1
GO:0009966	regulation of signal transduction	-1.86	0.71	0.32	2497	8	7	16324	PIK3CA,TP53,AKT1,CDKN2A,PTEN,RB1,NOTCH1
GO:0090399	replicative senescence	-1.85	1	0.03	12	8	2	16324	TP53,CDKN2A
GO:0000278	mitotic cell cycle	-1.82	0.94	0.6	813	8	5	16324	TP53,AKT1,CDKN2A,PTEN,RB1
GO:0016049	cell growth	-1.81	1	0.01	360	8	4	16324	TP53,AKT1,CDKN2A,RB1
GO:0009894	regulation of catabolic process	-1.71	0.73	0.21	854	8	5	16324	PIK3CA,TP53,AKT1,CDKN2A,PTEN
GO:0033002	muscle cell proliferation	-1.69	1	0.01	118	8	3	16324	AKT1,PTEN,NOTCH1
GO:0007264	small GTPase mediated signal transduction	-1.69	0.69	0.51	387	8	4	16324	TP53,CDKN2A,RB1,NOTCH1
GO:0031400	negative regulation of protein modification process	-1.65	0.58	0.58	396	8	4	16324	AKT1,CDKN2A,PTEN,RB1
GO:0014065	phosphatidylinositol 3-kinase signaling	-1.63	0.74	0.37	123	8	3	16324	PIK3CA,AKT1,PTEN
GO:0033554	cellular response to stress	-1.61	0.91	0.55	1644	8	6	16324	PIK3CA,TP53,AKT1,CDKN2A,PTEN,NOTCH1
GO:0023051	regulation of signaling	-1.58	0.74	0.25	2750	8	7	16324	PIK3CA,TP53,AKT1,CDKN2A,PTEN,RB1,NOTCH1
GO:0010646	regulation of cell communication	-1.56	0.72	0.32	2762	8	7	16324	PIK3CA,TP53,AKT1,CDKN2A,PTEN,RB1,NOTCH1
GO:0048519	negative regulation of biological process	-1.54	0.72	0.33	4414	8	8	16324	PIK3CA,TP53,AKT1,CDH1,CDKN2A,PTEN,RB1,NOTCH1
GO:0051726	regulation of cell cycle	-1.5	0.74	0.25	942	8	5	16324	TP53,AKT1,CDKN2A,PTEN,RB1
GO:0045596	negative regulation of cell differentiation	-1.5	0.62	0.56	432	8	4	16324	CDKN2A,PTEN,RB1,NOTCH1
GO:0071417	cellular response to organonitrogen compound	-1.49	0.92	0.38	433	8	4	16324	PIK3CA,TP53,AKT1,CDH1
GO:2000811	negative regulation of anoikis	-1.49	0.65	0.69	18	8	2	16324	PIK3CA,NOTCH1
GO:1904666	regulation of ubiquitin protein ligase activity	-1.44	0.67	0.69	19	8	2	16324	CDKN2A,PTEN
GO:0072331	signal transduction by p53 class mediator	-1.39	0.75	0.38	148	8	3	16324	TP53,AKT1,CDKN2A
GO:0032502	developmental process	-1.37	1	0	4637	8	8	16324	PIK3CA,TP53,AKT1,CDH1,CDKN2A,PTEN,RB1,NOTCH1
GO:0048017	inositol lipid-mediated signaling	-1.34	0.72	0.44	154	8	3	16324	PIK3CA,AKT1,PTEN
GO:0048522	positive regulation of cellular process	-1.33	0.69	0.58	4684	8	8	16324	PIK3CA,TP53,AKT1,CDH1,CDKN2A,PTEN,RB1,NOTCH1
GO:0043491	protein kinase B signaling	-1.31	0.76	0.36	158	8	3	16324	PIK3CA,AKT1,PTEN

## Sheet: C. 51 Canonical Pathways KEGG
source	term_name	term_id	adjusted_p_value	negative_log10_of_adjusted_p_value	term_size	query_size	intersection_size	effective_domain_size	intersections
KEGG	Melanoma	KEGG:05218	1.32145e-12	11.8789	72	8	7	8161	PIK3CA,TP53,AKT1,CDH1,CDKN2A,PTEN,RB1
KEGG	Glioma	KEGG:05214	7.30972e-10	9.1361	75	8	6	8161	PIK3CA,TP53,AKT1,CDKN2A,PTEN,RB1
KEGG	Endocrine resistance	KEGG:01522	3.14168e-09	8.50284	95	8	6	8161	PIK3CA,TP53,AKT1,CDKN2A,RB1,NOTCH1
KEGG	Pathways in cancer	KEGG:05200	1.59777e-08	7.79649	529	8	8	8161	PIK3CA,TP53,AKT1,CDH1,CDKN2A,PTEN,RB1,NOTCH1
KEGG	Endometrial cancer	KEGG:05213	4.51438e-08	7.3454	58	8	5	8161	PIK3CA,TP53,AKT1,CDH1,PTEN
KEGG	Breast cancer	KEGG:05224	4.51831e-08	7.34502	147	8	6	8161	PIK3CA,TP53,AKT1,PTEN,RB1,NOTCH1
KEGG	Cellular senescence	KEGG:04218	6.48046e-08	7.18839	156	8	6	8161	PIK3CA,TP53,AKT1,CDKN2A,PTEN,RB1
KEGG	Hepatocellular carcinoma	KEGG:05225	9.44394e-08	7.02485	166	8	6	8161	PIK3CA,TP53,AKT1,CDKN2A,PTEN,RB1
KEGG	Non-small cell lung cancer	KEGG:05223	1.37253e-07	6.86248	72	8	5	8161	PIK3CA,TP53,AKT1,CDKN2A,RB1
KEGG	Chronic myeloid leukemia	KEGG:05220	1.8101e-07	6.7423	76	8	5	8161	PIK3CA,TP53,AKT1,CDKN2A,RB1
KEGG	Pancreatic cancer	KEGG:05212	1.8101e-07	6.7423	76	8	5	8161	PIK3CA,TP53,AKT1,CDKN2A,RB1
KEGG	Small cell lung cancer	KEGG:05222	4.79444e-07	6.31926	92	8	5	8161	PIK3CA,TP53,AKT1,PTEN,RB1
KEGG	Human T-cell leukemia virus 1 infection	KEGG:05166	5.0341e-07	6.29808	219	8	6	8161	PIK3CA,TP53,AKT1,CDKN2A,PTEN,RB1
KEGG	Prostate cancer	KEGG:05215	6.27335e-07	6.2025	97	8	5	8161	PIK3CA,TP53,AKT1,PTEN,RB1
KEGG	Bladder cancer	KEGG:05219	2.03818e-06	5.69076	41	8	4	8161	TP53,CDH1,CDKN2A,RB1
KEGG	Gastric cancer	KEGG:05226	5.29563e-06	5.27608	148	8	5	8161	PIK3CA,TP53,AKT1,CDH1,RB1
KEGG	Human papillomavirus infection	KEGG:05165	5.99675e-06	5.22208	331	8	6	8161	PIK3CA,TP53,AKT1,PTEN,RB1,NOTCH1
KEGG	Central carbon metabolism in cancer	KEGG:05230	1.82439e-05	4.73888	70	8	4	8161	PIK3CA,TP53,AKT1,PTEN
KEGG	Platinum drug resistance	KEGG:01524	2.04542e-05	4.68922	72	8	4	8161	PIK3CA,TP53,AKT1,CDKN2A
KEGG	Human cytomegalovirus infection	KEGG:05163	4.11159e-05	4.38599	223	8	5	8161	PIK3CA,TP53,AKT1,CDKN2A,RB1
KEGG	Thyroid hormone signaling pathway	KEGG:04919	0.000165662	3.78078	121	8	4	8161	PIK3CA,TP53,AKT1,NOTCH1
KEGG	Sphingolipid signaling pathway	KEGG:04071	0.000165662	3.78078	121	8	4	8161	PIK3CA,TP53,AKT1,PTEN
KEGG	MicroRNAs in cancer	KEGG:05206	0.00021035	3.67706	310	8	5	8161	PIK3CA,TP53,CDKN2A,PTEN,NOTCH1
KEGG	Hepatitis C	KEGG:05160	0.000468273	3.3295	157	8	4	8161	PIK3CA,TP53,AKT1,RB1
KEGG	Hepatitis B	KEGG:05161	0.000517525	3.28607	161	8	4	8161	PIK3CA,TP53,AKT1,RB1
KEGG	Kaposi sarcoma-associated herpesvirus infection	KEGG:05167	0.00108372	2.96508	194	8	4	8161	PIK3CA,TP53,AKT1,RB1
KEGG	Epstein-Barr virus infection	KEGG:05169	0.00117477	2.93005	198	8	4	8161	PIK3CA,TP53,AKT1,RB1
KEGG	Viral carcinogenesis	KEGG:05203	0.00122236	2.9128	200	8	4	8161	PIK3CA,TP53,CDKN2A,RB1
KEGG	p53 signaling pathway	KEGG:04115	0.00200652	2.69756	73	8	3	8161	TP53,CDKN2A,PTEN
KEGG	EGFR tyrosine kinase inhibitor resistance	KEGG:01521	0.00254412	2.59446	79	8	3	8161	PIK3CA,AKT1,PTEN
KEGG	Colorectal cancer	KEGG:05210	0.00328184	2.48388	86	8	3	8161	PIK3CA,TP53,AKT1
KEGG	PD-L1 expression and PD-1 checkpoint pathway in cancer	KEGG:05235	0.00363672	2.43929	89	8	3	8161	PIK3CA,AKT1,PTEN
KEGG	Longevity regulating pathway	KEGG:04211	0.00363672	2.43929	89	8	3	8161	PIK3CA,TP53,AKT1
KEGG	Insulin resistance	KEGG:04931	0.00648057	2.18839	108	8	3	8161	PIK3CA,AKT1,PTEN
KEGG	Neurotrophin signaling pathway	KEGG:04722	0.00843362	2.07399	118	8	3	8161	PIK3CA,TP53,AKT1
KEGG	PI3K-Akt signaling pathway	KEGG:04151	0.0113028	1.94682	353	8	4	8161	PIK3CA,TP53,AKT1,PTEN
KEGG	FoxO signaling pathway	KEGG:04068	0.0114994	1.93932	131	8	3	8161	PIK3CA,AKT1,PTEN
KEGG	Apoptosis	KEGG:04210	0.0125706	1.90064	135	8	3	8161	PIK3CA,TP53,AKT1
KEGG	Fluid shear stress and atherosclerosis	KEGG:05418	0.0134153	1.8724	138	8	3	8161	PIK3CA,TP53,AKT1
KEGG	Measles	KEGG:05162	0.0137048	1.86313	139	8	3	8161	PIK3CA,TP53,AKT1
KEGG	Autophagy - animal	KEGG:04140	0.0142961	1.84478	141	8	3	8161	PIK3CA,AKT1,PTEN
KEGG	mTOR signaling pathway	KEGG:04150	0.018905	1.72342	155	8	3	8161	PIK3CA,AKT1,PTEN
KEGG	Cell cycle	KEGG:04110	0.019633	1.70701	157	8	3	8161	TP53,CDKN2A,RB1
KEGG	Thyroid cancer	KEGG:05216	0.0296615	1.52781	37	8	2	8161	TP53,CDH1
KEGG	Focal adhesion	KEGG:04510	0.0411259	1.38588	202	8	3	8161	PIK3CA,AKT1,PTEN
KEGG	Diabetic cardiomyopathy	KEGG:05415	0.0417233	1.37962	203	8	3	8161	PIK3CA,AKT1,PTEN
KEGG	Proteoglycans in cancer	KEGG:05205	0.0429349	1.36719	205	8	3	8161	PIK3CA,TP53,AKT1
KEGG	Carbohydrate digestion and absorption	KEGG:04973	0.0458923	1.33826	46	8	2	8161	PIK3CA,AKT1
KEGG	Rap1 signaling pathway	KEGG:04015	0.0460625	1.33665	210	8	3	8161	PIK3CA,AKT1,CDH1
KEGG	Chemical carcinogenesis - receptor activation	KEGG:05207	0.0467051	1.33064	211	8	3	8161	PIK3CA,AKT1,RB1
KEGG	Lipid and atherosclerosis	KEGG:05417	0.0486674	1.31276	214	8	3	8161	PIK3CA,TP53,AKT1

## Sheet: D. 31 CPs Reactome
source	term_name	term_id	adjusted_p_value	negative_log10_of_adjusted_p_value	term_size	query_size	intersection_size	effective_domain_size	intersections
REAC	Disease	REAC:R-HSA-1643685	0.000162486	3.78918	1830	8	8	10790	PIK3CA,TP53,AKT1,CDH1,CDKN2A,PTEN,RB1,NOTCH1
REAC	Oncogene Induced Senescence	REAC:R-HSA-2559585	0.000347251	3.45936	33	8	3	10790	TP53,CDKN2A,RB1
REAC	Regulation of TP53 Degradation	REAC:R-HSA-6804757	0.000453956	3.34299	36	8	3	10790	TP53,AKT1,CDKN2A
REAC	Regulation of TP53 Expression and Degradation	REAC:R-HSA-6806003	0.000493838	3.30642	37	8	3	10790	TP53,AKT1,CDKN2A
REAC	Apoptosis	REAC:R-HSA-109581	0.001094	2.96098	176	8	4	10790	TP53,AKT1,CDH1,CDKN2A
REAC	Intrinsic Pathway for Apoptosis	REAC:R-HSA-109606	0.00156716	2.80489	54	8	3	10790	TP53,AKT1,CDKN2A
REAC	Programmed Cell Death	REAC:R-HSA-5357801	0.00200595	2.69768	205	8	4	10790	TP53,AKT1,CDH1,CDKN2A
REAC	PIP3 activates AKT signaling	REAC:R-HSA-1257604	0.00454106	2.34284	252	8	4	10790	PIK3CA,TP53,AKT1,PTEN
REAC	TP53 Regulates Metabolic Genes	REAC:R-HSA-5628897	0.00595753	2.22493	84	8	3	10790	TP53,AKT1,PTEN
REAC	PI3K/AKT Signaling in Cancer	REAC:R-HSA-2219528	0.00782985	2.10625	92	8	3	10790	PIK3CA,AKT1,PTEN
REAC	Intracellular signaling by second messengers	REAC:R-HSA-9006925	0.00811465	2.09073	292	8	4	10790	PIK3CA,TP53,AKT1,PTEN
REAC	Transcriptional regulation by RUNX3	REAC:R-HSA-8878159	0.00835174	2.07822	94	8	3	10790	TP53,CDKN2A,NOTCH1
REAC	Negative regulation of the PI3K/AKT network	REAC:R-HSA-199418	0.00975557	2.01075	99	8	3	10790	PIK3CA,AKT1,PTEN
REAC	KEAP1-NFE2L2 pathway	REAC:R-HSA-9755511	0.0103579	1.98473	101	8	3	10790	AKT1,CDKN2A,NOTCH1
REAC	Regulation of TP53 Activity through Association with Co-factors	REAC:R-HSA-6804759	0.0104761	1.9798	14	8	2	10790	TP53,AKT1
REAC	Generic Transcription Pathway	REAC:R-HSA-212436	0.0114667	1.94056	1222	8	6	10790	TP53,AKT1,CDKN2A,PTEN,RB1,NOTCH1
REAC	Formation of Senescence-Associated Heterochromatin Foci (SAHF)	REAC:R-HSA-2559584	0.0138044	1.85998	16	8	2	10790	TP53,RB1
REAC	SUMOylation of transcription factors	REAC:R-HSA-3232118	0.0175876	1.75479	18	8	2	10790	TP53,CDKN2A
REAC	Transcriptional Regulation by TP53	REAC:R-HSA-3700989	0.018238	1.73902	359	8	4	10790	TP53,AKT1,CDKN2A,PTEN
REAC	RNA Polymerase II Transcription	REAC:R-HSA-73857	0.0198005	1.70332	1343	8	6	10790	TP53,AKT1,CDKN2A,PTEN,RB1,NOTCH1
REAC	Cellular responses to stress	REAC:R-HSA-2262752	0.0215576	1.6664	778	8	5	10790	TP53,AKT1,CDKN2A,RB1,NOTCH1
REAC	Cellular responses to stimuli	REAC:R-HSA-8953897	0.0234927	1.62907	792	8	5	10790	TP53,AKT1,CDKN2A,RB1,NOTCH1
REAC	PTEN Regulation	REAC:R-HSA-6807070	0.0262926	1.58017	138	8	3	10790	TP53,AKT1,PTEN
REAC	CD28 dependent PI3K/Akt signaling	REAC:R-HSA-389357	0.0265144	1.57652	22	8	2	10790	PIK3CA,AKT1
REAC	Defective Intrinsic Pathway for Apoptosis	REAC:R-HSA-9734009	0.0316561	1.49954	24	8	2	10790	TP53,CDKN2A
REAC	Mitotic G1 phase and G1/S transition	REAC:R-HSA-453279	0.0317223	1.49863	147	8	3	10790	AKT1,CDKN2A,RB1
REAC	Diseases of signal transduction by growth factor receptors and second messengers	REAC:R-HSA-5663202	0.032696	1.4855	417	8	4	10790	PIK3CA,AKT1,PTEN,NOTCH1
REAC	Gene expression (Transcription)	REAC:R-HSA-74160	0.0345094	1.46206	1479	8	6	10790	TP53,AKT1,CDKN2A,PTEN,RB1,NOTCH1
REAC	Regulation of TP53 Activity	REAC:R-HSA-5633007	0.0407871	1.38948	160	8	3	10790	TP53,AKT1,CDKN2A
REAC	Activation of BH3-only proteins	REAC:R-HSA-114452	0.0497818	1.30293	30	8	2	10790	TP53,AKT1
REAC	Regulation of TP53 Activity through Acetylation	REAC:R-HSA-6804758	0.0497818	1.30293	30	8	2	10790	TP53,AKT1

## Sheet: E. 63 CPs WikiPathways
source	term_name	term_id	adjusted_p_value	negative_log10_of_adjusted_p_value	term_size	query_size	intersection_size	effective_domain_size	intersections
WP	Melanoma	WP:WP4685	1.87533e-12	11.7269	68	8	7	8133	PIK3CA,TP53,AKT1,CDH1,CDKN2A,PTEN,RB1
WP	Head and neck squamous cell carcinoma	WP:WP4674	3.47892e-12	11.4586	74	8	7	8133	PIK3CA,TP53,AKT1,CDKN2A,PTEN,RB1,NOTCH1
WP	Glioblastoma signaling pathways	WP:WP2261	2.93827e-09	8.53191	83	8	6	8133	PIK3CA,TP53,AKT1,CDKN2A,PTEN,RB1
WP	TROP2 regulatory signaling	WP:WP5300	3.62247e-08	7.44099	48	8	5	8133	CDH1,CDKN2A,PTEN,RB1,NOTCH1
WP	Breast cancer pathway	WP:WP4262	1.28716e-07	6.89037	154	8	6	8133	PIK3CA,TP53,AKT1,PTEN,RB1,NOTCH1
WP	Endometrial cancer	WP:WP4155	1.48011e-07	6.82971	63	8	5	8133	PIK3CA,TP53,AKT1,CDH1,PTEN
WP	Pathways affected in adenoid cystic carcinoma	WP:WP3651	1.73827e-07	6.75988	65	8	5	8133	PIK3CA,TP53,AKT1,PTEN,NOTCH1
WP	Non-small cell lung cancer	WP:WP4255	2.9381e-07	6.53193	72	8	5	8133	PIK3CA,TP53,AKT1,CDKN2A,RB1
WP	Pancreatic adenocarcinoma pathway	WP:WP4263	8.18588e-07	6.08693	88	8	5	8133	PIK3CA,TP53,AKT1,CDKN2A,RB1
WP	Small cell lung cancer	WP:WP4658	1.27404e-06	5.89482	96	8	5	8133	PIK3CA,TP53,AKT1,PTEN,RB1
WP	Androgen receptor network in prostate cancer	WP:WP2263	2.54e-06	5.59517	110	8	5	8133	PIK3CA,TP53,AKT1,PTEN,RB1
WP	DNA damage response (only ATM dependent)	WP:WP710	2.54e-06	5.59517	110	8	5	8133	PIK3CA,TP53,AKT1,CDKN2A,PTEN
WP	CKAP4 signaling pathway map	WP:WP5322	3.32237e-06	5.47855	116	8	5	8133	PIK3CA,TP53,AKT1,CDH1,PTEN
WP	Bladder cancer	WP:WP2828	3.92547e-06	5.40611	40	8	4	8133	TP53,CDH1,CDKN2A,RB1
WP	Integrated cancer pathway	WP:WP1971	8.33141e-06	5.07928	48	8	4	8133	TP53,AKT1,PTEN,RB1
WP	Copper homeostasis	WP:WP3286	1.15734e-05	4.93654	52	8	4	8133	PIK3CA,TP53,AKT1,PTEN
WP	Epithelial to mesenchymal transition in colorectal cancer	WP:WP4239	1.72942e-05	4.7621	161	8	5	8133	PIK3CA,TP53,AKT1,CDH1,NOTCH1
WP	Malignant pleural mesothelioma	WP:WP5087	6.64669e-05	4.17739	436	8	6	8133	PIK3CA,TP53,AKT1,CDH1,CDKN2A,PTEN
WP	T-cell activation SARS-CoV-2	WP:WP5098	9.82768e-05	4.00755	88	8	4	8133	TP53,AKT1,CDKN2A,PTEN
WP	Gastrin signaling pathway	WP:WP4659	0.000278338	3.55543	114	8	4	8133	PIK3CA,AKT1,CDH1,CDKN2A
WP	PI3K-AKT-mTOR signaling pathway and therapeutic opportunities	WP:WP3844	0.000284047	3.54661	30	8	3	8133	PIK3CA,AKT1,PTEN
WP	Microtubule cytoskeleton regulation	WP:WP2038	0.0010542	2.97708	46	8	3	8133	PIK3CA,AKT1,PTEN
WP	Synaptic signaling pathways associated with autism spectrum disorder	WP:WP4539	0.00135863	2.8669	50	8	3	8133	PIK3CA,AKT1,PTEN
WP	Photodynamic therapy-induced AP-1 survival signaling	WP:WP3611	0.00135863	2.8669	50	8	3	8133	TP53,CDKN2A,RB1
WP	Somatroph axis (GH) and its relationship to dietary restriction and aging	WP:WP4186	0.00143717	2.84249	6	8	2	8133	AKT1,PTEN
WP	Netrin-UNC5B signaling pathway	WP:WP4747	0.00153051	2.81516	52	8	3	8133	PIK3CA,TP53,AKT1
WP	Caloric restriction and aging	WP:WP4191	0.00268008	2.57185	8	8	2	8133	TP53,AKT1
WP	G1 to S cell cycle control	WP:WP45	0.00286941	2.54221	64	8	3	8133	TP53,CDKN2A,RB1
WP	Thyroid stimulating hormone (TSH) signaling pathway	WP:WP2032	0.00314858	2.50188	66	8	3	8133	PIK3CA,AKT1,RB1
WP	AMP-activated protein kinase signaling	WP:WP1403	0.00329465	2.48219	67	8	3	8133	PIK3CA,TP53,AKT1
WP	RAC1/PAK1/p38/MMP2 pathway	WP:WP3303	0.00344511	2.4628	68	8	3	8133	PIK3CA,TP53,AKT1
WP	Prader-Willi and Angelman syndrome	WP:WP3998	0.00344511	2.4628	68	8	3	8133	TP53,CDKN2A,RB1
WP	DNA damage response	WP:WP707	0.00360004	2.44369	69	8	3	8133	TP53,AKT1,RB1
WP	Mammary gland development pathway - Involution (Stage 4 of 4)	WP:WP2815	0.00430303	2.36623	10	8	2	8133	TP53,CDH1
WP	Glycolysis in senescence	WP:WP5049	0.00525667	2.27929	11	8	2	8133	TP53,RB1
WP	Resolvin E1 and resolvin D1 signaling pathways promoting inflammation resolution	WP:WP5191	0.0063049	2.20032	12	8	2	8133	PIK3CA,AKT1
WP	EGFR tyrosine kinase inhibitor resistance	WP:WP4806	0.00650167	2.18698	84	8	3	8133	PIK3CA,AKT1,PTEN
WP	Apoptosis	WP:WP254	0.00722247	2.14131	87	8	3	8133	TP53,AKT1,CDKN2A
WP	Androgen receptor signaling pathway	WP:WP138	0.00773104	2.11176	89	8	3	8133	AKT1,PTEN,RB1
WP	ErbB signaling pathway	WP:WP673	0.00826261	2.08288	91	8	3	8133	PIK3CA,TP53,AKT1
WP	Modulation of PI3K-Akt-mTOR signaling by bioactive sphingolipids	WP:WP5192	0.00868456	2.06125	14	8	2	8133	PIK3CA,AKT1
WP	Thyroid hormones production and peripheral downstream signaling effects	WP:WP4746	0.00881764	2.05465	93	8	3	8133	PIK3CA,TP53,NOTCH1
WP	H19 action Rb-E2F1 signaling and CDK-Beta-catenin activity	WP:WP3969	0.0100157	1.99932	15	8	2	8133	CDH1,RB1
WP	TGF-beta signaling in thyroid cells for epithelial-mesenchymal transition	WP:WP3859	0.01296	1.8874	17	8	2	8133	AKT1,CDH1
WP	Mammary gland development pathway - Embryonic development (Stage 1 of 4)	WP:WP2813	0.0145728	1.83646	18	8	2	8133	AKT1,CDH1
WP	TP53 network	WP:WP1742	0.0162792	1.78837	19	8	2	8133	TP53,CDKN2A
WP	Cell cycle	WP:WP179	0.0188453	1.7248	120	8	3	8133	TP53,CDKN2A,RB1
WP	Fragile X syndrome	WP:WP4549	0.0193154	1.7141	121	8	3	8133	AKT1,CDKN2A,PTEN
WP	PI3K-Akt signaling pathway	WP:WP4172	0.0203673	1.69107	338	8	4	8133	PIK3CA,TP53,AKT1,PTEN
WP	PI3K/AKT/mTOR - vitamin D3 signaling	WP:WP4141	0.0219588	1.65839	22	8	2	8133	PIK3CA,AKT1
WP	NAD metabolism in oncogene-induced senescence and mitochondrial dysfunction-associated senescence	WP:WP5046	0.0240382	1.6191	23	8	2	8133	TP53,RB1
WP	Estrogen signaling pathway	WP:WP712	0.0240382	1.6191	23	8	2	8133	PIK3CA,AKT1
WP	Angiogenesis	WP:WP1539	0.0262106	1.58152	24	8	2	8133	PIK3CA,AKT1
WP	Kallmann syndrome	WP:WP5074	0.0262106	1.58152	24	8	2	8133	PIK3CA,AKT1
WP	Relationship between inflammation, COX-2 and EGFR	WP:WP4483	0.0284758	1.54552	25	8	2	8133	PIK3CA,AKT1
WP	Dravet syndrome	WP:WP5200	0.0358265	1.4458	28	8	2	8133	PIK3CA,AKT1
WP	T cell receptor and co-stimulatory signaling	WP:WP2583	0.0358265	1.4458	28	8	2	8133	AKT1,PTEN
WP	Regucalcin in proximal tubule epithelial kidney cells	WP:WP4838	0.0440073	1.35648	31	8	2	8133	PIK3CA,AKT1
WP	miRNA regulation of p53 pathway in prostate cancer	WP:WP3982	0.0440073	1.35648	31	8	2	8133	TP53,PTEN
WP	Tumor suppressor activity of SMARCB1	WP:WP4204	0.0440073	1.35648	31	8	2	8133	CDKN2A,RB1
WP	Insulin signaling	WP:WP481	0.0441243	1.35532	160	8	3	8133	PIK3CA,AKT1,PTEN
WP	IL-17 signaling pathway	WP:WP2112	0.046918	1.32866	32	8	2	8133	PIK3CA,AKT1
WP	Resistin as a regulator of inflammation	WP:WP4481	0.0499203	1.30172	33	8	2	8133	PIK3CA,AKT1
